# Supplementary material for: Genomic Profile of Non-Small Cell Lung Cancer in a Spanish Cohort: A 2-Year Descriptive Study Using Next-Generation Sequencing
Source: Genes (Basel). 2026 Feb 9;17(2):209. doi: 10.3390/genes17020209 (PMC12940961; doi:10.3390/genes17020209)
Supplement: Supplementary file 1 [file genes-17-00209-s001.zip]

Archive with 1 entries (1 files):
- genes-4059941-SI.pdf
